# Supplementary material for: Enhancing the Adaptability of Tea Plants (Camellia sinensis L.) to High-Temperature Stress with Small Peptides and Biosurfactants
Source: Plants (Basel). 2023 Jul 29;12(15):2817. doi: 10.3390/plants12152817 (PMC10421190; doi:10.3390/plants12152817)
Supplement: Supplementary file 1 [file plants-12-02817-s001.zip]

Archive with 1 entries (1 files):
- plants-2511619-Supplementary Table S1.xlsx
