# Supplementary material for: Enhancing the Adaptability of Tea Plants (Camellia sinensis L.) to High-Temperature Stress with Small Peptides and Biosurfactants
Source: Plants (Basel). 2023 Jul 29;12(15):2817. doi: 10.3390/plants12152817 (PMC10421190; doi:10.3390/plants12152817)
Supplement: Supplementary file 1 [file plants-12-02817-s001.zip › plants-2511619-Supplementary Table S1.xlsx]

## Sheet: shee1
Table S1 (Supplementary Table S1)
Significantly different hormones between treatment groups and control (The unit of substance content is ng/g)
Comparable groups	Index	Compounds	Class	CK1	CK2	CK3	P01	P02	P03	Fold Change	Log2FC	Type
CK VS P0	IA	3-Indoleacrylic acid	Auxin	0	0	1.88669	0	0	0	0	-Inf	down
	IAA-Asp	Indole-3-acetyl-L-aspartic acid	Auxin	8.26382	8.98037	22.1697	7.16038	4.04774	5.7815	0.431057	-1.21405	down
	2MeScZ	2-Methylthio-cis-zeatin	CK	0.07533	0.08262	0.08125	0	0	0	0	-Inf	down
	BAP9G	N6-Benzyladenine-9-glucoside	CK	0	0.17544	0.17729	0.09258	0	0	0.262467	-1.92979	down
	pTR	para-Topolin riboside	CK	0.04233	0	0	0	0	0	0	-Inf	down
	mT	meta-Topolin	CK	0	0.08029	0.0191	0	0	0	0	-Inf	down
	cZR	cis-Zeatin riboside	CK	5.96133	4.39097	6.90394	2.01751	0.88203	3.78218	0.387206	-1.36883	down
	JA-Phe	N-[(-)-Jasmonoyl]-(l)-phenalanine	JA	0.09145	0	0	0	0	0	0	-Inf	down
	OPDA	cis(+)-12-Oxophytodienoic acid	JA	56.6765	57.9746	244.917	51.7681	14.776	58.8982	0.34887	-1.51924	down
	pT9G	4-[[(9-beta-D-Glucopyranosyl-9H-purin-6-yl)amino]methyl]phenol	CK	0	0	0.9074	0.69671	0.94084	0.75255	2.63401	1.39726	up
	GA3	Gibberellin A3	GA	0	0	1.01919	1.34887	1.60858	0	2.90177	1.53693	up
	GA53	Gibberellin A53	GA	0	0	0	0	0.00211	0	Inf	Inf	up
	GA4	Gibberellin A4	GA	0	0	0	0	0.50963	0	Inf	Inf	up
Comparable groups	Index	Compounds	Class	CK1	CK2	CK3	PT1	PT2	PT3	Fold Change	Log2FC	Type
CK VS PT	ABA	Abscisic acid	ABA	100.183	58.396	174.17	10.6769	15.9532	27.6186	0.163032	-2.61677	down
	MEIAA	Methyl indole-3-acetate	Auxin	0.55723	0.93682	0.93545	0.2732	0.3062	0.26755	0.348611	-1.52031	down
	IAN	3-Indoleacetonitrile	Auxin	0.311	0	0.16273	0	0	0.23636	0.498934	-1.00308	down
	IA	3-Indoleacrylic acid	Auxin	0	0	1.88669	0	0	0	0	-Inf	down
	IAA-Phe	N-(3-Indolylacetyl)-L-phenylalanine	Auxin	0.09468	0.19942	0.1742	0	0	0	0	-Inf	down
	ICA	Indole-3-carboxylic acid	Auxin	31.9806	41.3396	59.6551	10.4347	14.3681	14.306	0.294106	-1.76559	down
	IAA-Asp	Indole-3-acetyl-L-aspartic acid	Auxin	8.26382	8.98037	22.1697	1.53228	2.14836	1.65544	0.135386	-2.88485	down
	IAA-Phe-Me	Indole-3-acetyl-L-phenylalanne methyle ester	Auxin	0	0	0.20758	0	0	0	0	-Inf	down
	2MeScZ	2-Methylthio-cis-zeatin	CK	0.07533	0.08262	0.08125	0.06661	0.00413	0	0.295736	-1.75762	down
	BAP9G	N6-Benzyladenine-9-glucoside	CK	0	0.17544	0.17729	0	0	0.14902	0.422476	-1.24306	down
	2MeScZR	2-Methylthio-cis-zeatin riboside	CK	8.15521	8.73349	10.0371	2.85075	2.67948	2.64173	0.3035	-1.72023	down
	mT	meta-Topolin	CK	0	0.08029	0.0191	0	0	0	0	-Inf	down
	cZ	cis-Zeatin	CK	0.94466	0.63927	0.70438	0.16033	0.24646	0.10837	0.225127	-2.15119	down
	cZR	cis-Zeatin riboside	CK	5.96133	4.39097	6.90394	0.15729	0.25738	0.37524	0.0457753	-4.44929	down
	DHZR	Dihydrozeatin ribonucleoside	CK	0.20551	0.26498	0.29919	0.13318	0.09636	0.10828	0.43891	-1.188	down
	JA-Phe	N-[(-)-Jasmonoyl]-(l)-phenalanine	JA	0.09145	0	0	0	0	0	0	-Inf	down
	JA	Jasmonic acid	JA	18.8156	14.7057	38.3929	3.67426	9.35425	2.30253	0.213186	-2.22982	down
	OPDA	cis(+)-12-Oxophytodienoic acid	JA	56.6765	57.9746	244.917	9.26365	27.4092	4.78876	0.115309	-3.11642	down
	JA-ILE	Jasmonoyl-L-isoleucine	JA	8.48075	11.7925	21.5244	0.60332	4.15554	3.06665	0.187224	-2.41716	down
	JA-Val	N-[(-)-Jasmonoyl]-(L)-valine	JA	0.75104	1.85484	3.54675	0	0.2152	0.26246	0.0776351	-3.68715	down
	5DS	5-Deoxystrigol	SL	68.3061	54.5798	44.7218	23.9947	31.1481	28.0155	0.496149	-1.01116	down
	IAA-Glu	Indole-3-acetyl glutamic acid	Auxin	1.25225	0	0	0	0	3.37975	2.69894	1.43239	up
	BAP7G	N6-Benzyladenine-7-glucoside	CK	0.23505	0.30926	0.08202	1.41346	1.51696	1.17943	6.5618	2.71409	up
	pT	para-Topolin	CK	0.07076	0.13294	0.07302	0.26276	0.15591	0.30406	2.61177	1.38503	up
	GA3	Gibberellin A3	GA	0	0	1.01919	0	0	2.11968	2.07977	1.05642	up
	MEJA	Methyl jasmonate	JA	0	0	0	0.43837	0.42342	0.52635	Inf	Inf	up
Comparable groups	Index	Compounds	Class	CK1	CK2	CK3	PR1	PR2	PR3	Fold Change	Log2FC	Type
CK VS PR	ABA	Abscisic acid	ABA	100.183	58.396	174.17	38.874	14.8411	14.9623	0.206394	-2.27653	down
	IAN	3-Indoleacetonitrile	Auxin	0.311	0	0.16273	0.19057	0	0	0.402276	-1.31374	down
	IA	3-Indoleacrylic acid	Auxin	0	0	1.88669	0	0	0	0	-Inf	down
	IAA-Phe	N-(3-Indolylacetyl)-L-phenylalanine	Auxin	0.09468	0.19942	0.1742	0	0	0	0	-Inf	down
	IAA-Glu	Indole-3-acetyl glutamic acid	Auxin	1.25225	0	0	0	0	0	0	-Inf	down
	ICA	Indole-3-carboxylic acid	Auxin	31.9806	41.3396	59.6551	11.2013	16.2707	16.1891	0.32834	-1.60674	down
	IAA-Asp	Indole-3-acetyl-L-aspartic acid	Auxin	8.26382	8.98037	22.1697	0.97325	2.07422	1.72513	0.121089	-3.04586	down
	pT9G	4-[[(9-beta-D-Glucopyranosyl-9H-purin-6-yl)amino]methyl]phenol	CK	0	0	0.9074	0.42594	0	0	0.469407	-1.09109	down
	2MeScZ	2-Methylthio-cis-zeatin	CK	0.07533	0.08262	0.08125	0	0	0.05363	0.224206	-2.15711	down
	pTR	para-Topolin riboside	CK	0.04233	0	0	0	0	0	0	-Inf	down
	cZ	cis-Zeatin	CK	0.94466	0.63927	0.70438	0.15338	0.18176	0.56275	0.392381	-1.34967	down
	cZR	cis-Zeatin riboside	CK	5.96133	4.39097	6.90394	0.23404	0.2342	0.1997	0.0387072	-4.69126	down
	DHZR	Dihydrozeatin ribonucleoside	CK	0.20551	0.26498	0.29919	0.10609	0.0939	0.08694	0.372791	-1.42356	down
	GA3	Gibberellin A3	GA	0	0	1.01919	0	0	0	0	-Inf	down
	JA-Phe	N-[(-)-Jasmonoyl]-(l)-phenalanine	JA	0.09145	0	0	0	0	0	0	-Inf	down
	JA	Jasmonic acid	JA	18.8156	14.7057	38.3929	0.6905	1.19034	1.21754	0.0430845	-4.53669	down
	OPDA	cis(+)-12-Oxophytodienoic acid	JA	56.6765	57.9746	244.917	9.89749	5.44305	0	0.0426638	-4.55084	down
	JA-ILE	Jasmonoyl-L-isoleucine	JA	8.48075	11.7925	21.5244	0.28816	0.32458	0.07993	0.016572	-5.91511	down
	JA-Val	N-[(-)-Jasmonoyl]-(L)-valine	JA	0.75104	1.85484	3.54675	0	0	0	0	-Inf	down
	5DS	5-Deoxystrigol	SL	68.3061	54.5798	44.7218	27.5662	24.2709	27.8573	0.475481	-1.07254	down
	IAA-Leu-Me	Indole-3-acetyl-L-leucine methyl ester	Auxin	0	0	0	0.01201	0	0	Inf	Inf	up
	IAM	3-Indole acetamide	Auxin	24.6957	0	27.899	26.9225	118.598	57.4096	3.85837	1.94799	up
	oT	ortho-Topolin	CK	0	0	0	0.02164	0	0	Inf	Inf	up
	KR	Kinetin riboside	CK	0	0	0	0	0.01353	0	Inf	Inf	up
	BAP7G	N6-Benzyladenine-7-glucoside	CK	0.23505	0.30926	0.08202	1.10876	1.66961	1.17551	6.31277	2.65827	up
	IP	N6-isopentenyladenine	CK	0.64695	0.57331	1.47032	0.4468	0.61724	12.1771	4.92128	2.29903	up
	pT	para-Topolin	CK	0.07076	0.13294	0.07302	0.27192	0.18026	0.19577	2.34154	1.22746	up
	GA1	Gibberellin A1	GA	0	0	0	0	35.3198	0	Inf	Inf	up
	MEJA	Methyl jasmonate	JA	0	0	0	0.67096	0.98065	1.14953	Inf	Inf	up
Comparable groups	Index	Compounds	Class	CK1	CK2	CK3	PS1	PS2	PS3	Fold Change	Log2FC	Type
CK VS PS	ABA	Abscisic acid	ABA	100.183	58.396	174.17	53.5	37.0627	59.9314	0.452275	-1.14473	down
	IAN	3-Indoleacetonitrile	Auxin	0.311	0	0.16273	0	0	0	0	-Inf	down
	IA	3-Indoleacrylic acid	Auxin	0	0	1.88669	0	0	0	0	-Inf	down
	IAA-Phe	N-(3-Indolylacetyl)-L-phenylalanine	Auxin	0.09468	0.19942	0.1742	0	0.13064	0.06177	0.410869	-1.28325	down
	ICA	Indole-3-carboxylic acid	Auxin	31.9806	41.3396	59.6551	17.2888	25.0992	15.0721	0.432111	-1.21053	down
	IAA-Asp	Indole-3-acetyl-L-aspartic acid	Auxin	8.26382	8.98037	22.1697	3.00419	2.52581	1.84982	0.187239	-2.41705	down
	IAA-Phe-Me	Indole-3-acetyl-L-phenylalanne methyle ester	Auxin	0	0	0.20758	0	0	0	0	-Inf	down
	2MeScZR	2-Methylthio-cis-zeatin riboside	CK	8.15521	8.73349	10.0371	4.59308	3.9009	3.45972	0.44395	-1.17153	down
	pTR	para-Topolin riboside	CK	0.04233	0	0	0	0	0	0	-Inf	down
	mT	meta-Topolin	CK	0	0.08029	0.0191	0	0	0	0	-Inf	down
	cZ	cis-Zeatin	CK	0.94466	0.63927	0.70438	0.19315	0.7275	0.18292	0.482264	-1.0521	down
	cZR	cis-Zeatin riboside	CK	5.96133	4.39097	6.90394	0.24886	0.43353	0.20197	0.0512487	-4.28634	down
	H2JA	Dihydrojasmonic acid	JA	1.26497	0.816	0	0	0.99969	0	0.480396	-1.0577	down
	JA-Phe	N-[(-)-Jasmonoyl]-(l)-phenalanine	JA	0.09145	0	0	0	0	0	0	-Inf	down
	JA	Jasmonic acid	JA	18.8156	14.7057	38.3929	1.0413	2.2112	0.89961	0.0577371	-4.11436	down
	OPDA	cis(+)-12-Oxophytodienoic acid	JA	56.6765	57.9746	244.917	4.17621	15.1058	8.96058	0.0785459	-3.67032	down
	JA-ILE	Jasmonoyl-L-isoleucine	JA	8.48075	11.7925	21.5244	0.26853	0.89301	0.23908	0.0335096	-4.89928	down
	JA-Val	N-[(-)-Jasmonoyl]-(L)-valine	JA	0.75104	1.85484	3.54675	0	0	0	0	-Inf	down
	5DS	5-Deoxystrigol	SL	68.3061	54.5798	44.7218	22.3202	22.228	21.6143	0.394746	-1.341	down
	ABA-GE	ABA-glucosyl ester	ABA	427.516	419.649	0	576.189	477.431	691.973	2.06051	1.043	up
	IAM	3-Indole acetamide	Auxin	24.6957	0	27.899	16.3522	62.7094	28.2507	2.04036	1.02883	up
	IAA-Glu	Indole-3-acetyl glutamic acid	Auxin	1.25225	0	0	7.22821	0	0	5.77218	2.52912	up
	oT	ortho-Topolin	CK	0	0	0	0.0294	0	0	Inf	Inf	up
	BAP7G	N6-Benzyladenine-7-glucoside	CK	0.23505	0.30926	0.08202	1.42345	1.85243	1.21979	7.1778	2.84354	up
	IP	N6-isopentenyladenine	CK	0.64695	0.57331	1.47032	0.67203	7.29008	1.25998	3.42755	1.77718	up
	pT	para-Topolin	CK	0.07076	0.13294	0.07302	0.24795	0.49315	0.28996	3.726	1.89763	up
	GA3	Gibberellin A3	GA	0	0	1.01919	0	1.64683	1.75883	3.34154	1.74051	up
	MEJA	Methyl jasmonate	JA	0	0	0	0	0.25889	0	Inf	Inf	up
Significantly different aminos acid between treatment groups and control (The unit of substance content is ng/g)
Comparable groups	Index	Compounds	Class	CK1	CK2	CK3	P01	P02	P03	Fold Change	Log2FC	Type
CK VS P0	(5-L-Glutamyl)-L-Amino-Acid	(5-L-Glutamyl)-L-Amino Acid	Amino Acid metabolomics	6184.86	14848.9	10056.6	5324.09	3239.86	6629.82	0.488698	-1.03298	down
	N-Acetylaspartate	N-Acetylaspartate	Amino Acid metabolomics	386.231	670.124	395.736	591.694	0	0	0.407477	-1.29521	down
	Ala	L-Alanine	Amino Acid metabolomics	153298	282137	157577	72074.6	72788.4	80411.3	0.379881	-1.39638	down
	α-Aminoadipic-acid	α-Aminoadipic acid	Organic Acid And Its Derivatives	77441.7	146111	122867	49286.6	46084.9	42575.8	0.39821	-1.3284	down
	(S)-β-Aminoisobutyric-Acid	(S)-β-Aminoisobutyric Acid	Organic Acid And Its Derivatives	717.655	0	599.434	605.487	0	0	0.459716	-1.12119	down
	glycylphenylalanine	glycylphenylalanine	Amino Acid metabolomics	327	331.084	318.323	734.554	750.971	672.667	2.21034	1.14427	up
	L-Carnosine	L-Carnosine	Amino Acid metabolomics	1848.49	2063.02	1456.97	4749.16	5850.21	5567.24	3.0114	1.59043	up
	TRP-GLU	L-Tryptophyl-L-glutamic acid	Amino Acid metabolomics	0	0	3845.37	6442.79	2715.72	0	2.3817	1.25199	up
	N-Glycyl-L-Leucine	N-Glycyl-L-Leucine	Amino Acid metabolomics	898.007	964.197	907.867	2837.12	2753.26	2144.4	2.79227	1.48144	up
Comparable groups	Index	Compounds	Class	CK1	CK2	CK3	PT1	PT2	PT3	Fold Change	Log2FC	Type
CK VS PT	(5-L-Glutamyl)-L-Amino-Acid	(5-L-Glutamyl)-L-Amino Acid	Amino Acid metabolomics	6184.86	14848.9	10056.6	3542.62	5970.2	4280.92	0.443667	-1.17245	down
	S-Sulfo-L-Cysteine	S-Sulfo-L-Cysteine	Amino Acid metabolomics	910.777	562.712	0	0	0	0	0	-Inf	down
	Ala	L-Alanine	Amino Acid metabolomics	153298	282137	157577	93959	93119.1	73156.9	0.438836	-1.18825	down
	Asn	L-Asparagine Anhydrous	Amino Acid metabolomics	1.08863e+06	1.57743e+06	1.2886e+06	342650	297478	841544	0.374664	-1.41633	down
	Nα-Acetyl-L-Arginine	Nα-Acetyl-L-Arginine	Amino Acid metabolomics	2670.03	7234.87	6097.4	2167.47	2160.55	2885.07	0.450753	-1.14959	down
	Beta-Alanine	Beta-Alanine	Amino Acid metabolomics	17861.6	26583.8	22176.9	9212.23	9568.18	11906.6	0.460611	-1.11838	down
	γ-Aminobutyric-Acid	γ-Aminobutyric Acid	Organic Acid And Its Derivatives	921905	1.78118e+06	893924	458885	564166	509961	0.426191	-1.23043	down
	α-Aminoadipic-acid	α-Aminoadipic acid	Organic Acid And Its Derivatives	77441.7	146111	122867	31431.8	45638.5	69297.9	0.422518	-1.24292	down
	(S)-β-Aminoisobutyric-Acid	(S)-β-Aminoisobutyric Acid	Organic Acid And Its Derivatives	717.655	0	599.434	0	0	0	0	-Inf	down
	glycylphenylalanine	glycylphenylalanine	Amino Acid metabolomics	327	331.084	318.323	585.558	920.523	649.631	2.2078	1.14261	up
	L-Cystine	L-Cystine	Amino Acid metabolomics	320.84	0	211.277	431.059	181.412	742.332	2.54606	1.34827	up
	L-Carnosine	L-Carnosine	Amino Acid metabolomics	1848.49	2063.02	1456.97	3515.67	6323.95	4182.64	2.61196	1.38514	up
	Gly	Glycine	Amino Acid metabolomics	22426	13630.4	9571.54	39292.6	37107.3	23838	2.19685	1.13544	up
	N-Glycyl-L-Leucine	N-Glycyl-L-Leucine	Amino Acid metabolomics	898.007	964.197	907.867	1969.97	3414.46	2055.71	2.6859	1.42541	up
Comparable groups	Index	Compounds	Class	CK1	CK2	CK3	PR1	PR2	PR3	Fold Change	Log2FC	Type
CK VS PR	Anserine	Anserine	-	1624.07	0	0	0	0	0	0	-Inf	down
	(5-L-Glutamyl)-L-Amino-Acid	(5-L-Glutamyl)-L-Amino Acid	Amino Acid metabolomics	6184.86	14848.9	10056.6	4906.27	4113.59	4051.18	0.420422	-1.25009	down
	Ala	L-Alanine	Amino Acid metabolomics	153298	282137	157577	68829.4	76970.5	97220.4	0.409807	-1.28698	down
	Beta-Alanine	Beta-Alanine	Amino Acid metabolomics	17861.6	26583.8	22176.9	12740.6	8097.52	11409.9	0.484042	-1.0468	down
	(S)-β-Aminoisobutyric-Acid	(S)-β-Aminoisobutyric Acid	Organic Acid And Its Derivatives	717.655	0	599.434	0	0	0	0	-Inf	down
	glycylphenylalanine	glycylphenylalanine	Amino Acid metabolomics	327	331.084	318.323	991.76	935.544	750.725	2.74274	1.45562	up
	L-Carnosine	L-Carnosine	Amino Acid metabolomics	1848.49	2063.02	1456.97	7233.45	8493.96	7358.2	4.30022	2.10441	up
	Tyr	L-Tyrosine	Amino Acid metabolomics	84113.8	65278.7	63564.7	106163	173810	173635	2.13004	1.09088	up
	TRP-GLU	L-Tryptophyl-L-glutamic acid	Amino Acid metabolomics	0	0	3845.37	6509.65	9006.26	4405.44	5.1806	2.37312	up
	Gly	Glycine	Amino Acid metabolomics	22426	13630.4	9571.54	23835.5	41124.9	29961.5	2.08034	1.05682	up
	Asp-Phe	L-α-Aspartyl-L-phenylalanine	Amino Acid metabolomics	290.536	398.503	311.082	555.787	789.114	721.147	2.0658	1.0467	up
	N-Glycyl-L-Leucine	N-Glycyl-L-Leucine	Amino Acid metabolomics	898.007	964.197	907.867	3863.74	3607.26	2896.24	3.74259	1.90404	up
Comparable groups	Index	Compounds	Class	CK1	CK2	CK3	PS1	PS2	PS3	Fold Change	Log2FC	Type
CK VS PS	(5-L-Glutamyl)-L-Amino-Acid	(5-L-Glutamyl)-L-Amino Acid	Amino Acid metabolomics	6184.86	14848.9	10056.6	4479.05	4796.9	3548.96	0.412505	-1.27752	down
	γ-Aminobutyric-Acid	γ-Aminobutyric Acid	Organic Acid And Its Derivatives	921905	1.78118e+06	893924	490975	549690	324214	0.379448	-1.39803	down
	α-Aminoadipic-acid	α-Aminoadipic acid	Organic Acid And Its Derivatives	77441.7	146111	122867	46759.3	68475.9	45911.7	0.465179	-1.10414	down
	glycylphenylalanine	glycylphenylalanine	Amino Acid metabolomics	327	331.084	318.323	1140.01	1021.16	701.765	2.93211	1.55194	up
	L-Cystine	L-Cystine	Amino Acid metabolomics	320.84	0	211.277	383.032	933.997	209.221	2.86826	1.52018	up
	L-Carnosine	L-Carnosine	Amino Acid metabolomics	1848.49	2063.02	1456.97	10114.3	7689.47	4827.32	4.21556	2.07572	up
	TRP-GLU	L-Tryptophyl-L-glutamic acid	Amino Acid metabolomics	0	0	3845.37	8490.05	7412.22	0	4.13543	2.04804	up
	Gly	Glycine	Amino Acid metabolomics	22426	13630.4	9571.54	35960.4	34556.3	30449.2	2.2128	1.14588	up
	Asp-Phe	L-α-Aspartyl-L-phenylalanine	Amino Acid metabolomics	290.536	398.503	311.082	984.672	757.589	525.717	2.2677	1.18123	up
	L-Ornithine	L-Ornithine	Amino Acid metabolomics	29062.6	20943.8	23822.1	63524.9	61196.9	55956	2.44726	1.29117	up
	Met	L-Methionine	Amino Acid metabolomics	1496.6	370.71	243.918	2213.36	2963.03	2519.33	3.64514	1.86597	up
	N-Glycyl-L-Leucine	N-Glycyl-L-Leucine	Amino Acid metabolomics	898.007	964.197	907.867	4216.16	4019.61	2639.71	3.92607	1.97308	up
